# Supplementary material for: Multi-Cancer Genome Profiling for Neurotrophic Tropomyosin Receptor Kinase (NTRK) Fusion Genes: Analysis of Profiling Database of 88,688 Tumors
Source: Cancers (Basel). 2025 Jul 4;17(13):2250. doi: 10.3390/cancers17132250 (PMC12248648; doi:10.3390/cancers17132250)
Supplement: Supplementary file 1 [file cancers-17-02250-s001.zip]

Archive with 1 entries (1 files):
- cancers-3699344-supplementary.pdf
